# Supplementary material for: Enhancing Prediction for Tumor Pathologic Response to Neoadjuvant Immunochemotherapy in Locally Advanced Esophageal Cancer by Dynamic Parameters from Clinical Assessments
Source: Cancers (Basel). 2023 Sep 1;15(17):4377. doi: 10.3390/cancers15174377 (PMC10486879; doi:10.3390/cancers15174377)
Supplement: Supplementary file 1 [file cancers-15-04377-s001.zip]

Archive with 1 entries (1 files):
- cancers-2536773-supplementary.pdf
